# Supplementary material for: Non-Doped Deep-Blue OLEDs Based on Carbazole-π-Imidazole Derivatives
Source: Materials (Basel). 2021 Apr 30;14(9):2349. doi: 10.3390/ma14092349 (PMC8125583; doi:10.3390/ma14092349)
Supplement: Supplementary file 1 [file materials-14-02349-s001.zip]

Archive with 1 entries (1 files):
- materials-1189967-supplementary.pdf
